# Supplementary material for: Exposures and Suspected Intoxications to Pharmacological and Non-Pharmacological Agents in Children Aged 0–14 Years: Real-World Data from an Italian Reference Poison Control Centre
Source: J Clin Med. 2023 Jan 2;12(1):352. doi: 10.3390/jcm12010352 (PMC9820854; doi:10.3390/jcm12010352)
Supplement: Supplementary file 1 [file jcm-12-00352-s001.zip]

Archive with 1 entries (1 files):
- jcm-2115713-supplementary.pdf
